# Supplementary material for: LC-MS/MS Based Volatile Organic Compound Biomarkers Analysis for Early Detection of Lung Cancer
Source: Cancers (Basel). 2023 Feb 13;15(4):1186. doi: 10.3390/cancers15041186 (PMC9954752; doi:10.3390/cancers15041186)
Supplement: Supplementary file 1 [file cancers-15-01186-s001.zip]

Archive with 1 entries (1 files):
- cancers-2164175-supplementary.pdf
